# Supplementary material for: An Iterative Implementation of the Signal Space Separation Method for Magnetoencephalography Systems with Low Channel Counts
Source: Sensors (Basel). 2023 Jul 20;23(14):6537. doi: 10.3390/s23146537 (PMC10385807; doi:10.3390/s23146537)
Supplement: Supplementary file 1 [file sensors-23-06537-s001.zip]

Archive with 1 entries (1 files):
- x_iterative.m
